# Supplementary material for: Investigation of the Real-Time Release of Doxycycline from PLA-Based Nanofibers
Source: J Funct Biomater. 2023 Jun 20;14(6):331. doi: 10.3390/jfb14060331 (PMC10299625; doi:10.3390/jfb14060331)
Supplement: Supplementary file 1 [file jfb-14-00331-s001.zip]

Archive with 1 entries (1 files):
- jfb-2464998-supplementary.pdf
